# Supplementary material for: Synthesis and Strong Solvatochromism of Push-Pull Thienylthiazole Boron Complexes
Source: Molecules. 2022 Aug 27;27(17):5510. doi: 10.3390/molecules27175510 (PMC9457742; doi:10.3390/molecules27175510)
Supplement: Supplementary file 1 [file molecules-27-05510-s001.zip]

Archive with 1 entries (1 files):
- molecules-1869771-supplementary.pdf
